# Supplementary material for: Does Constitutive Expression of Defense-Related Genes and Salicylic Acid Concentrations Correlate with Field Resistance of Potato to Black Scurf Disease?
Source: Bioengineering (Basel). 2023 Oct 24;10(11):1244. doi: 10.3390/bioengineering10111244 (PMC10669363; doi:10.3390/bioengineering10111244)
Supplement: Supplementary file 1 [file bioengineering-10-01244-s001.zip]

Archive with 1 entries (1 files):
- bioengineering-2626023-supplementary.pdf
